# Supplementary material for: Enteroviruses from Humans and Great Apes in the Republic of Congo: Recombination within Enterovirus C Serotypes
Source: Microorganisms. 2020 Nov 13;8(11):1779. doi: 10.3390/microorganisms8111779 (PMC7709013; doi:10.3390/microorganisms8111779)
Supplement: Supplementary file 1 [file microorganisms-08-01779-s001.zip]

Archive with 6 entries (6 files):
- Figure S2.tif
- Figure S3.tif
- Figure S4.tif
- Table S1.docx
- Table S2.docx
- Figure S1.tif
